# Supplementary material for: Initial Development of a Patient Reported Experience Measure for Older Adults Attending the Emergency Department: Part I—Interviews with Service Users
Source: Healthcare (Basel). 2023 Feb 28;11(5):717. doi: 10.3390/healthcare11050717 (PMC10000837; doi:10.3390/healthcare11050717)
Supplement: Supplementary file 1 [file healthcare-11-00717-s001.zip]

Archive with 1 entries (1 files):
- healthcare-2196814-supplementary.pdf
